# Supplementary material for: Determining M2 macrophages content for the anti-tumor effects of metal-organic framework-encapsulated pazopanib nanoparticles in breast cancer
Source: J Nanobiotechnology. 2024 Jul 20;22:429. doi: 10.1186/s12951-024-02694-z (PMC11264935; doi:10.1186/s12951-024-02694-z)
Supplement: Supplementary file 8 — Supplementary Material 8: Table S1. The loading efficiency and encapsulation efficiency of PAZ in PAZ@Fe-MOF. [file 12951_2024_2694_MOESM8_ESM.xlsx]

## Sheet: Sheet1
The loading efficiency of PAZ on Fe-MOF
Sample	Initial PAZ (mg)	Loading PAZ (mg)	Fe-MOF (mg)	PAZ@Fe-MOF (mg)	Loading efficiency (%)	Average loading efficiency (%)	Encapsulation efficiency (%)	Average encapsulation efficiency (%)
1	71.62	12.31	38.24	50.55	24.35	23.80 ± 2.43	17.19	20.38 ± 3.09
2	112.67	25.44	93.61	119.05	21.37		22.58
3	132.61	28.34	81.98	110.32	25.69		21.37
